# Supplementary material for: Northern Latitude but Not Season Is Associated with Increased Rates of Hospitalizations Related to Inflammatory Bowel Disease: Results of a Multi-Year Analysis of a National Cohort
Source: PLoS One. 2016 Aug 31;11(8):e0161523. doi: 10.1371/journal.pone.0161523 (PMC5007007; doi:10.1371/journal.pone.0161523)
Supplement: S2 Data — (XLSX) [file pone.0161523.s002.xlsx]

## Sheet: Sheet1
State	Month	Year	UV Index mean	st dev	discharge rate
AR	1	2000	1.91	0.51
AR	2	2000	2.99	0.77
AR	3	2000	4.17	0.77
AR	4	2000	6.27	1.24
AR	5	2000	7.57	1.73
AR	6	2000	8.25	1.2
AR	7	2000	8.57	1.19
AR	8	2000	7.98	0.39
AR	9	2000	5.87	1.11
AR	10	2000	3.81	1.04
AR	11	2000	2.08	0.58
AR	12	2000	1.61	0.42
AR	1	2001	1.74	0.47
AR	2	2001	2.61	0.79
AR	3	2001	3.96	1.13
AR	4	2001	6.24	1.02
AR	5	2001	6.86	1.05
AR	6	2001	7.95	1.5
AR	7	2001	8.05	1.24
AR	8	2001	7.34	1.1
AR	9	2001	5.85	1.07
AR	10	2001	3.97	1
AR	11	2001	2.26	0.57
AR	12	2001	1.8	0.44
AR	1	2002	2.06	0.65
AR	2	2002	3.11	0.77
AR	3	2002	4.49	1.35
AR	4	2002	6.86	1.68
AR	5	2002	7.44	1.22
AR	6	2002	7.78	1.32
AR	7	2002	7.68	1
AR	8	2002	6.95	0.85
AR	9	2002	5.79	0.86
AR	10	2002	3.28	1.24
AR	11	2002	2.26	0.56
AR	12	2002	1.64	0.46
AR	1	2003	1.85	0.41
AR	2	2003	2.23	0.59
AR	3	2003	3.91	0.81
AR	4	2003	5.98	0.86
AR	5	2003	6.59	1.11
AR	6	2003	6.69	1.25
AR	7	2003	7.53	0.69
AR	8	2003	6.71	0.94
AR	9	2003	5.64	1
AR	10	2003	3.84	0.85
AR	11	2003	2.3	0.58
AR	12	2003	1.8	0.46
AR	1	2004	2.05	0.47
AR	2	2004	2.71	0.92
AR	3	2004	4.47	1.08
AR	4	2004	5.79	1.33
AR	5	2004	7.2	1.17
AR	6	2004	7.21	1.05
AR	7	2004	7.54	1.16
AR	8	2004	7.02	0.91
AR	9	2004	5.83	0.97
AR	10	2004	3.24	0.9
AR	11	2004	2.04	0.8
AR	12	2004	1.87	0.45
AZ	1	2000	2.56	0.23
AZ	2	2000	3.75	0.57
AZ	3	2000	5.39	0.84
AZ	4	2000	7.8	0.94
AZ	5	2000	9.46	0.63
AZ	6	2000	9.9	0.68
AZ	7	2000	9.65	0.51
AZ	8	2000	8.43	0.85
AZ	9	2000	7.2	0.83
AZ	10	2000	4.11	0.99
AZ	11	2000	2.81	0.31
AZ	12	2000	2.37	0.23
AZ	1	2001	2.28	0.45
AZ	2	2001	3.22	0.56
AZ	3	2001	5.44	1.63
AZ	4	2001	7.26	1.15
AZ	5	2001	8.84	1.03
AZ	6	2001	9.74	0.55
AZ	7	2001	9.4	0.47
AZ	8	2001	9.11	0.61
AZ	9	2001	7.46	0.77
AZ	10	2001	4.95	0.66
AZ	11	2001	3.06	0.58
AZ	12	2001	2.3	0.36
AZ	1	2002	2.72	0.31
AZ	2	2002	4.23	0.75
AZ	3	2002	5.73	0.9
AZ	4	2002	7.97	0.78
AZ	5	2002	8.79	0.67
AZ	6	2002	9.66	0.72
AZ	7	2002	9.37	0.63
AZ	8	2002	8.94	0.57
AZ	9	2002	7.38	0.64
AZ	10	2002	4.94	0.92
AZ	11	2002	3.17	0.55
AZ	12	2002	2.47	0.26
AZ	1	2003	2.81	0.53
AZ	2	2003	3.32	0.6
AZ	3	2003	5.36	1.11
AZ	4	2003	7.31	0.62
AZ	5	2003	8.92	0.72
AZ	6	2003	9.5	0.51
AZ	7	2003	9.35	0.58
AZ	8	2003	8.49	0.61
AZ	9	2003	7.5	0.64
AZ	10	2003	5.19	0.69
AZ	11	2003	3.21	0.44
AZ	12	2003	2.55	0.37
AZ	1	2004	2.78	0.35
AZ	2	2004	3.45	0.74
AZ	3	2004	6.15	1.4
AZ	4	2004	7.25	1.11
AZ	5	2004	8.97	0.47
AZ	6	2004	9.68	0.51
AZ	7	2004	9.26	0.32
AZ	8	2004	8.67	0.45
AZ	9	2004	7.39	0.87
AZ	10	2004	4.64	0.93
AZ	11	2004	3.06	0.6
AZ	12	2004	2.43	0.4
GA	1	2000	2.03	0.58
GA	2	2000	3.26	0.79
GA	3	2000	4.5	0.99
GA	4	2000	6.27	1.41
GA	5	2000	8.15	1.19
GA	6	2000	8.64	1.11
GA	7	2000	8.4	1.04
GA	8	2000	7.71	1.05
GA	9	2000	5.64	0.98
GA	10	2000	4.23	0.95
GA	11	2000	2.47	0.66
GA	12	2000	1.73	0.44
GA	1	2001	2.01	0.56
GA	2	2001	3.17	0.8
GA	3	2001	4.32	1.17
GA	4	2001	6.61	1.32
GA	5	2001	7.1	1.14
GA	6	2001	7.93	1.21
GA	7	2001	8.54	0.9
GA	8	2001	7.2	1.01
GA	9	2001	6.27	0.87
GA	10	2001	4.38	0.83
GA	11	2001	2.68	0.6
GA	12	2001	1.98	0.62
GA	1	2002	2.13	0.76
GA	2	2002	3.4	0.91
GA	3	2002	5.47	1.37
GA	4	2002	6.85	1.72
GA	5	2002	8.11	1.16
GA	6	2002	7.99	1.14
GA	7	2002	7.6	0.99
GA	8	2002	7.41	1
GA	9	2002	5.55	1.33
GA	10	2002	3.62	1.2
GA	11	2002	2.38	0.65
GA	12	2002	1.84	0.59
GA	1	2003	2.03	0.46
GA	2	2003	2.71	0.63
GA	3	2003	4.03	0.97
GA	4	2003	5.75	1.32
GA	5	2003	6.47	1.34
GA	6	2003	7.14	1.22
GA	7	2003	7.37	0.77
GA	8	2003	7.07	0.5
GA	9	2003	5.88	0.95
GA	10	2003	4.03	0.91
GA	11	2003	2.66	0.83
GA	12	2003	2.1	0.54
GA	1	2004	2.3	0.6
GA	2	2004	2.83	1.1
GA	3	2004	4.67	1.07
GA	4	2004	6.11	1.23
GA	5	2004	7.13	1.03
GA	6	2004	7.41	0.95
GA	7	2004	7.91	0.86
GA	8	2004	7.06	1.08
GA	9	2004	5.5	1.12
GA	10	2004	3.67	0.91
GA	11	2004	2.56	0.83
GA	12	2004	2.01	0.49
IL	1	2000	0.97	0.36
IL	2	2000	1.69	0.55
IL	3	2000	2.88	0.61
IL	4	2000	4.02	1.26
IL	5	2000	5.71	1.28
IL	6	2000	6.89	1.72
IL	7	2000	6.78	1.11
IL	8	2000	6.16	0.91
IL	9	2000	4.48	1.13
IL	10	2000	2.25	0.58
IL	11	2000	1.09	0.41
IL	12	2000	0.65	0.2
IL	1	2001	0.83	0.26
IL	2	2001	1.54	0.62
IL	3	2001	2.54	0.63
IL	4	2001	4.39	1.13
IL	5	2001	5.16	1.45
IL	6	2001	6.6	1.81
IL	7	2001	7.33	0.9
IL	8	2001	6.2	1.16
IL	9	2001	4.45	1.33
IL	10	2001	2.18	0.72
IL	11	2001	1.26	0.52
IL	12	2001	0.8	0.27
IL	1	2002	0.93	0.3
IL	2	2002	1.6	0.51
IL	3	2002	2.85	0.84
IL	4	2002	4.61	1.6
IL	5	2002	5.56	1.43
IL	6	2002	7.02	1.25
IL	7	2002	7.22	0.73
IL	8	2002	5.96	1.02
IL	9	2002	4.56	1.11
IL	10	2002	2.11	0.62
IL	11	2002	1.08	0.35
IL	12	2002	0.93	0.16
IL	1	2003	0.91	0.23
IL	2	2003	1.42	0.51
IL	3	2003	2.44	0.67
IL	4	2003	4.03	1.25
IL	5	2003	5.09	1.04
IL	6	2003	6.12	1.33
IL	7	2003	6.47	0.95
IL	8	2003	5.84	0.67
IL	9	2003	4.19	1.13
IL	10	2003	2.28	0.62
IL	11	2003	1.19	0.39
IL	12	2003	0.76	0.23
IL	1	2004	0.83	0.22
IL	2	2004	1.58	0.63
IL	3	2004	2.45	0.82
IL	4	2004	4.37	0.73
IL	5	2004	5.28	1.04
IL	6	2004	6.13	1.16
IL	7	2004	6.27	0.95
IL	8	2004	5.19	0.99
IL	9	2004	4.94	0.64
IL	10	2004	2.34	0.87
IL	11	2004	1.25	0.48
IL	12	2004	0.75	0.21
MA	1	2001	0.96	0.28
MA	2	2001	1.6	0.53
MA	3	2001	2.34	0.77
MA	4	2001	3.9	1.05
MA	5	2001	5.3	1.04
MA	6	2001	6.26	1.49
MA	7	2001	6.21	1.03
MA	8	2001	5.76	1.19
MA	9	2001	4.38	1.31
MA	10	2001	2.52	0.64
MA	11	2001	1.3	0.34
MA	12	2001	0.91	0.25
MA	1	2002	0.98	0.28
MA	2	2002	1.66	0.44
MA	3	2002	2.78	0.71
MA	4	2002	4.28	1.41
MA	5	2002	5.36	1.27
MA	6	2002	6.41	1.34
MA	7	2002	6.43	0.85
MA	8	2002	5.66	1.15
MA	9	2002	4.26	1.14
MA	10	2002	2.21	0.75
MA	11	2002	1.07	0.34
MA	12	2002	0.9	0.19
MA	1	2003	0.88	0.26
MA	2	2003	1.45	0.51
MA	3	2003	2.65	0.77
MA	4	2003	3.8	1.35
MA	5	2003	4.27	1.34
MA	6	2003	5.45	1.5
MA	7	2003	6.1	1.12
MA	8	2003	5.02	1.11
MA	9	2003	3.98	0.93
MA	10	2003	2.08	0.64
MA	11	2003	1.23	0.33
MA	12	2003	0.83	0.22
MA	1	2004	0.95	0.23
MA	2	2004	1.77	0.5
MA	3	2004	2.56	0.73
MA	4	2004	3.88	1.31
MA	5	2004	5.24	1.16
MA	6	2004	5.96	1.25
MA	7	2004	5.67	1.06
MA	8	2004	5.02	0.98
MA	9	2004	4.22	0.98
MA	10	2004	2.28	0.75
MA	11	2004	1.28	0.41
MA	12	2004	0.83	0.2
CT	1	2000	1.02	0.34
CT	2	2000	1.69	0.55
CT	3	2000	2.83	0.78
CT	4	2000	3.75	1.02
CT	5	2000	5.4	1.24
CT	6	2000	6.61	1.5
CT	7	2000	5.99	1.49
CT	8	2000	5.57	1.02
CT	9	2000	4.23	1.2
CT	10	2000	2.34	0.7
CT	11	2000	1.18	0.39
CT	12	2000	0.81	0.22
CT	1	2001	0.95	0.29
CT	2	2001	1.61	0.54
CT	3	2001	2.22	0.67
CT	4	2001	3.95	1.17
CT	5	2001	5.32	1.11
CT	6	2001	6.57	1.39
CT	7	2001	6.4	1.17
CT	8	2001	5.78	1.06
CT	9	2001	4.44	1.31
CT	10	2001	2.59	0.68
CT	11	2001	1.34	0.34
CT	12	2001	0.93	0.26
CT	1	2002	0.97	0.29
CT	2	2002	1.77	0.49
CT	3	2002	2.71	0.74
CT	4	2002	4.52	1.48
CT	5	2002	5.47	1.39
CT	6	2002	6.51	1.35
CT	7	2002	6.49	0.82
CT	8	2002	5.68	1.22
CT	9	2002	4.38	1.1
CT	10	2002	2.27	0.77
CT	11	2002	1.07	0.34
CT	12	2002	0.92	0.23
CT	1	2003	0.87	0.27
CT	2	2003	1.43	0.52
CT	3	2003	2.5	0.83
CT	4	2003	3.88	1.48
CT	5	2003	4.36	1.39
CT	6	2003	5.64	1.56
CT	7	2003	6.23	1.02
CT	8	2003	5.25	0.98
CT	9	2003	4.03	0.94
CT	10	2003	2.17	0.62
CT	11	2003	1.28	0.37
CT	12	2003	0.84	0.23
CT	1	2004	0.83	0.23
CT	2	2004	1.82	0.53
CT	3	2004	2.48	0.81
CT	4	2004	4.04	1.35
CT	5	2004	5.42	1.14
CT	6	2004	6.22	1.21
CT	7	2004	5.8	1.03
CT	8	2004	5.19	0.97
CT	9	2004	4.36	0.96
CT	10	2004	2.39	0.8
CT	11	2004	1.35	0.41
CT	12	2004	0.86	0.18
IA	1	2000	1.18	0.32
IA	2	2000	1.97	0.64
IA	3	2000	3.1	0.63
IA	4	2000	4.55	1.37
IA	5	2000	6.14	1.4
IA	6	2000	7.38	1.11
IA	7	2000	7.25	0.93
IA	8	2000	6.54	0.83
IA	9	2000	4.71	1.29
IA	10	2000	2.34	0.73
IA	11	2000	1.26	0.41
IA	12	2000	0.77	0.22
IA	1	2001	0.99	0.3
IA	2	2001	1.71	0.66
IA	3	2001	2.64	0.73
IA	4	2001	4.46	1.15
IA	5	2001	5.15	1.53
IA	6	2001	7.03	1.37
IA	7	2001	7.45	1.16
IA	8	2001	6.33	1.08
IA	9	2001	4.52	1.28
IA	10	2001	2.43	0.73
IA	11	2001	1.44	0.58
IA	12	2001	0.97	0.27
IA	1	2002	1.11	0.33
IA	2	2002	1.88	0.46
IA	3	2002	2.98	1.01
IA	4	2002	4.67	1.66
IA	5	2002	5.66	1.48
IA	6	2002	7.51	0.97
IA	7	2002	7.06	0.95
IA	8	2002	5.77	0.78
IA	9	2002	4.44	1.14
IA	10	2002	2.2	0.69
IA	11	2002	1.32	0.43
IA	12	2002	1.06	0.22
IA	1	2003	1.12	0.25
IA	2	2003	1.59	0.47
IA	3	2003	2.61	0.85
IA	4	2003	4.26	1.19
IA	5	2003	5.4	1.31
IA	6	2003	6.46	1.13
IA	7	2003	6.98	0.84
IA	8	2003	6.14	0.98
IA	9	2003	4.35	1.1
IA	10	2003	2.65	0.53
IA	11	2003	1.35	0.34
IA	12	2003	0.9	0.21
IA	1	2004	1.02	0.25
IA	2	2004	1.69	0.62
IA	3	2004	2.83	0.86
IA	4	2004	4.53	0.98
IA	5	2004	5.35	1
IA	6	2004	6.38	1.18
IA	7	2004	6.66	0.95
IA	8	2004	5.58	0.95
IA	9	2004	4.83	0.87
IA	10	2004	2.39	0.77
IA	11	2004	1.39	0.52
IA	12	2004	0.98	0.21
MI	1	2000	0.92	0.33
MI	2	2000	1.56	0.5
MI	3	2000	2.72	0.69
MI	4	2000	4.06	1.49
MI	5	2000	5.4	1.28
MI	6	2000	6.61	1.32
MI	7	2000	6.4	1.07
MI	8	2000	5.89	0.99
MI	9	2000	4.18	1.11
MI	10	2000	2.15	0.56
MI	11	2000	1.04	0.45
MI	12	2000	0.62	0.19
MI	1	2001	0.77	0.21
MI	2	2001	1.39	0.52
MI	3	2001	2.31	0.62
MI	4	2001	4.05	1.2
MI	5	2001	5.19	1.26
MI	6	2001	6.49	1.74
MI	7	2001	6.86	0.67
MI	8	2001	5.77	1.25
MI	9	2001	4.16	1.45
MI	10	2001	2.06	0.71
MI	11	2001	1.17	0.45
MI	12	2001	0.74	0.26
MI	1	2002	0.86	0.3
MI	2	2002	1.53	0.52
MI	3	2002	2.75	0.76
MI	4	2002	4.38	1.58
MI	5	2002	5.22	1.37
MI	6	2002	6.56	1.49
MI	7	2002	7.12	0.85
MI	8	2002	5.85	1.08
MI	9	2002	4.46	1.16
MI	10	2002	2.07	0.61
MI	11	2002	0.99	0.31
MI	12	2002	0.9	0.13
MI	1	2003	0.78	0.22
MI	2	2003	1.27	0.47
MI	3	2003	2.28	0.62
MI	4	2003	3.96	1.23
MI	5	2003	4.55	1.11
MI	6	2003	5.94	1.46
MI	7	2003	6.16	1.05
MI	8	2003	5.56	0.9
MI	9	2003	3.98	1.13
MI	10	2003	2.06	0.61
MI	11	2003	1.12	0.38
MI	12	2003	0.73	0.25
MI	1	2004	0.8	0.17
MI	2	2004	1.5	0.61
MI	3	2004	2.36	0.74
MI	4	2004	3.93	1.04
MI	5	2004	5.12	1.19
MI	6	2004	6	1.04
MI	7	2004	5.82	1.067
MI	8	2004	5.03	0.9
MI	9	2004	4.63	0.75
MI	10	2004	2.23	0.86
MI	11	2004	1.18	0.41
MI	12	2004	0.69	0.19
MN	1	2000	0.79	0.28
MN	2	2000	1.44	0.51
MN	3	2000	2.57	0.63
MN	4	2000	3.54	1.21
MN	5	2000	5.26	1.18
MN	6	2000	6.16	1.28
MN	7	2000	6.58	0.87
MN	8	2000	5.65	0.97
MN	9	2000	3.8	1.07
MN	10	2000	1.8	0.58
MN	11	2000	0.81	0.29
MN	12	2000	0.55	0.17
MN	1	2001	0.71	0.22
MN	2	2001	1.32	0.52
MN	3	2001	2.05	0.49
MN	4	2001	3.52	1.1
MN	5	2001	4.75	1.25
MN	6	2001	6.18	1.36
MN	7	2001	6.82	0.93
MN	8	2001	5.69	1.02
MN	9	2001	3.87	1.17
MN	10	2001	1.86	0.66
MN	11	2001	1.03	0.46
MN	12	2001	0.62	0.17
MN	1	2002	0.7	0.18
MN	2	2002	1.31	0.36
MN	3	2002	2.31	0.87
MN	4	2002	3.7	1.35
MN	5	2002	4.68	1.32
MN	6	2002	6.39	1.34
MN	7	2002	6.67	0.94
MN	8	2002	4.99	0.93
MN	9	2002	3.77	1.27
MN	10	2002	1.7	0.58
MN	11	2002	0.94	0.32
MN	12	2002	0.73	0.1
MN	1	2003	0.76	0.18
MN	2	2003	1.24	0.43
MN	3	2003	2.01	0.66
MN	4	2003	3.61	1.12
MN	5	2003	4.67	1.39
MN	6	2003	5.81	1.07
MN	7	2003	5.94	1.03
MN	8	2003	5.34	0.92
MN	9	2003	3.46	1.09
MN	10	2003	1.97	0.57
MN	11	2003	0.89	0.29
MN	12	2003	0.58	0.15
MN	1	2004	0.7	0.16
MN	2	2004	1.27	0.45
MN	3	2004	2.23	0.74
MN	4	2004	3.86	0.8
MN	5	2004	4.35	0.9
MN	6	2004	5.7	1.01
MN	7	2004	5.91	0.91
MN	8	2004	4.78	0.8
MN	9	2004	3.76	0.85
MN	10	2004	1.89	0.77
MN	11	2004	1.11	0.36
MN	12	2004	0.59	0.12
NC	1	2000	1.86	0.52
NC	2	2000	3.04	0.75
NC	3	2000	4.24	0.79
NC	4	2000	5.37	1.35
NC	5	2000	7.33	1.13
NC	6	2000	8.09	1.34
NC	7	2000	7.28	1.47
NC	8	2000	6.83	0.97
NC	9	2000	5.05	1.17
NC	10	2000	3.82	0.81
NC	11	2000	2.22	0.66
NC	12	2000	1.52	0.37
NC	1	2001	1.78	0.43
NC	2	2001	2.83	0.8
NC	3	2001	3.82	1.13
NC	4	2001	5.81	1.58
NC	5	2001	6.57	1.2
NC	6	2001	7.62	1.15
NC	7	2001	7.37	1.19
NC	8	2001	7.1	0.92
NC	9	2001	5.64	0.96
NC	10	2001	3.97	0.74
NC	11	2001	2.38	0.53
NC	12	2001	1.79	0.43
NC	1	2002	2	0.68
NC	2	2002	3.17	0.78
NC	3	2002	4.51	1.34
NC	4	2002	6.59	1.32
NC	5	2002	7.15	1.37
NC	6	2002	7.81	1.12
NC	7	2002	7.22	1.25
NC	8	2002	6.57	1.57
NC	9	2002	5.07	1.11
NC	10	2002	3.17	1.19
NC	11	2002	2.12	0.51
NC	12	2002	1.6	0.49
NC	1	2003	1.6	0.35
NC	2	2003	2.2	0.65
NC	3	2003	3.54	0.97
NC	4	2003	5.3	1.45
NC	5	2003	5.48	1.44
NC	6	2003	6.66	1.48
NC	7	2003	7.21	1.06
NC	8	2003	6.34	0.72
NC	9	2003	4.86	0.79
NC	10	2003	3.41	0.84
NC	11	2003	2.33	0.58
NC	12	2003	1.7	0.51
NC	1	2004	1.85	0.4
NC	2	2004	2.74	0.82
NC	3	2004	4.19	0.95
NC	4	2004	5.52	1.36
NC	5	2004	6.98	1.06
NC	6	2004	7.11	1.02
NC	7	2004	7.09	1.17
NC	8	2004	6.27	0.99
NC	9	2004	4.93	1.02
NC	10	2004	3.46	0.84
NC	11	2004	2.28	0.71
NC	12	2004	1.73	0.47
NH	1	2000	0.87	0.29
NH	2	2000	1.49	0.48
NH	3	2000	2.53	0.82
NH	4	2000	3.38	0.84
NH	5	2000	5.06	1.16
NH	6	2000	6.22	1.32
NH	7	2000	5.66	1.34
NH	8	2000	5.31	0.9
NH	9	2000	4.05	1.46
NH	10	2000	2.1	0.68
NH	11	2000	1.01	0.34
NH	12	2000	0.69	0.2
NH	1	2001	0.84	0.27
NH	2	2001	1.4	0.47
NH	3	2001	2.08	0.65
NH	4	2001	3.7	1.11
NH	5	2001	5.27	1.01
NH	6	2001	6.25	1.47
NH	7	2001	6.01	1.09
NH	8	2001	5.6	1.04
NH	9	2001	4.21	1.25
NH	10	2001	2.29	0.62
NH	11	2001	1.15	0.33
NH	12	2001	0.81	0.24
NH	1	2002	0.82	0.23
NH	2	2002	1.53	0.44
NH	3	2002	2.47	0.72
NH	4	2002	4.11	1.41
NH	5	2002	5.08	1.28
NH	6	2002	6.13	1.44
NH	7	2002	6.17	0.87
NH	8	2002	5.61	0.97
NH	9	2002	4.12	1.08
NH	10	2002	2.1	0.68
NH	11	2002	0.92	0.29
NH	12	2002	0.8	0.19
NH	1	2003	0.8	0.25
NH	2	2003	1.35	0.53
NH	3	2003	2.25	0.68
NH	4	2003	3.67	1.33
NH	5	2003	4.22	1.43
NH	6	2003	5.57	1.41
NH	7	2003	6	1.21
NH	8	2003	5.01	0.89
NH	9	2003	3.95	0.88
NH	10	2003	1.95	0.59
NH	11	2003	1.17	0.32
NH	12	2003	0.72	0.22
NH	1	2004	0.82	0.24
NH	2	2004	1.59	0.49
NH	3	2004	2.35	0.79
NH	4	2004	3.84	1.25
NH	5	2004	5.04	1.22
NH	6	2004	5.82	1.37
NH	7	2004	5.6	1
NH	8	2004	4.98	1.03
NH	9	2004	4.2	0.88
NH	10	2004	2.24	0.68
NH	11	2004	1.19	0.34
NH	12	2004	0.74	0.17
OK	1	2000	1.99	0.34
OK	2	2000	3.05	0.6
OK	3	2000	3.84	1.01
OK	4	2000	6.48	1.7
OK	5	2000	7.86	1.19
OK	6	2000	8.04	1.37
OK	7	2000	9.29	0.89
OK	8	2000	8.38	0.49
OK	9	2000	6.8	1.09
OK	10	2000	3.53	1.25
OK	11	2000	2.16	0.55
OK	12	2000	1.71	0.44
OK	1	2001	1.8	0.46
OK	2	2001	2.58	0.76
OK	3	2001	3.85	1.02
OK	4	2001	6.45	1.11
OK	5	2001	7.15	1.04
OK	6	2001	8.74	1.14
OK	7	2001	9.14	1.07
OK	8	2001	8.23	1.06
OK	9	2001	6.48	0.91
OK	10	2001	4.06	0.85
OK	11	2001	2.17	0.58
OK	12	2001	1.88	0.42
OK	1	2002	2.11	0.51
OK	2	2002	3.19	0.68
OK	3	2002	4.73	1.46
OK	4	2002	6.82	1.74
OK	5	2002	7.52	1.34
OK	6	2002	8.63	1.26
OK	7	2002	8.47	0.99
OK	8	2002	7.67	0.77
OK	9	2002	6.28	0.93
OK	10	2002	3.42	1.2
OK	11	2002	2.42	0.46
OK	12	2002	1.69	0.42
OK	1	2003	2.04	0.28
OK	2	2003	2.37	0.51
OK	3	2003	3.98	0.92
OK	4	2003	6.08	0.9
OK	5	2003	7.14	1.13
OK	6	2003	7.45	0.88
OK	7	2003	8.7	0.48
OK	8	2003	7.75	1.01
OK	9	2003	6.2	1.02
OK	10	2003	4.24	0.62
OK	11	2003	2.31	0.46
OK	12	2003	1.89	0.35
OK	1	2004	2.11	0.37
OK	2	2004	2.61	0.85
OK	3	2004	4.62	1.29
OK	4	2004	5.68	1.09
OK	5	2004	7.26	1.08
OK	6	2004	7.83	1.26
OK	7	2004	8.22	1.39
OK	8	2004	7.37	1.21
OK	9	2004	6.6	0.9
OK	10	2004	3.57	0.91
OK	11	2004	2.07	0.84
OK	12	2004	1.97	0.4
OR	1	2000	0.61	0.22
OR	2	2000	1.27	0.35
OR	3	2000	2.23	0.44
OR	4	2000	3.8	0.76
OR	5	2000	4.57	1.35
OR	6	2000	6.2	1.62
OR	7	2000	5.91	1.17
OR	8	2000	5.58	1.07
OR	9	2000	3.52	0.85
OR	10	2000	1.82	0.72
OR	11	2000	0.79	0.23
OR	12	2000	0.49	0.12
OR	1	2001	0.6	0.15
OR	2	2001	1.08	0.49
OR	3	2001	2.16	0.64
OR	4	2001	2.89	0.93
OR	5	2001	5.48	1.14
OR	6	2001	5.2	1.17
OR	7	2001	5.93	1.49
OR	8	2001	5.17	1.18
OR	9	2001	3.93	0.93
OR	10	2001	1.9	0.78
OR	11	2001	0.84	0.34
OR	12	2001	0.44	0.11
OR	1	2002	0.54	0.1
OR	2	2002	1.34	0.54
OR	3	2002	2.21	0.87
OR	4	2002	3.62	0.96
OR	5	2002	4.77	1.18
OR	6	2002	5.95	1.03
OR	7	2002	6.88	0.97
OR	8	2002	5.44	1.16
OR	9	2002	4	0.93
OR	10	2002	2.26	0.46
OR	11	2002	0.87	0.29
OR	12	2002	0.47	0.12
OR	1	2003	0.58	0.16
OR	2	2003	1.09	0.32
OR	3	2003	1.81	0.57
OR	4	2003	2.57	0.67
OR	5	2003	4.46	1.16
OR	6	2003	6.27	1.31
OR	7	2003	6.68	0.95
OR	8	2003	5.36	0.77
OR	9	2003	4.05	1.022
OR	10	2003	1.97	0.54
OR	11	2003	0.81	0.31
OR	12	2003	0.45	0.1
OR	1	2004	0.58	0.14
OR	2	2004	1.11	0.34
OR	3	2004	2.49	0.74
OR	4	2004	4.03	1.27
OR	5	2004	4.42	0.97
OR	6	2004	5.98	1.07
OR	7	2004	6.19	0.93
OR	8	2004	5.02	1.31
OR	9	2004	3.22	0.71
OR	10	2004	1.87	0.77
OR	11	2004	0.9	0.3
OR	12	2004	0.49	0.1
RI	1	2000	1.06	0.34
RI	2	2000	1.81	0.54
RI	3	2000	2.92	0.67
RI	4	2000	3.75	0.98
RI	5	2000	5.45	1.26
RI	6	2000	6.73	1.41
RI	7	2000	5.9	1.52
RI	8	2000	5.4	1.1
RI	9	2000	4.18	1.22
RI	10	2000	2.35	0.72
RI	11	2000	1.19	0.33
RI	12	2000	0.86	0.24
RI	1	2001	1.02	0.28
RI	2	2001	1.69	0.55
RI	3	2001	2.44	0.82
RI	4	2001	4.02	1.11
RI	5	2001	5.35	1.13
RI	6	2001	6.46	1.42
RI	7	2001	6.33	1.13
RI	8	2001	5.86	1.27
RI	9	2001	4.49	1.34
RI	10	2001	2.64	0.67
RI	11	2001	1.39	0.35
RI	12	2001	0.97	0.26
RI	1	2002	1.07	0.31
RI	2	2002	1.78	0.47
RI	3	2002	2.89	0.72
RI	4	2002	4.5	1.39
RI	5	2002	5.62	1.31
RI	6	2002	6.61	1.38
RI	7	2002	6.56	0.92
RI	8	2002	5.73	1.28
RI	9	2002	4.38	1.15
RI	10	2002	2.28	0.79
RI	11	2002	1.15	0.37
RI	12	2002	0.96	0.21
RI	1	2003	0.93	0.27
RI	2	2003	1.49	0.52
RI	3	2003	2.76	0.82
RI	4	2003	3.9	1.37
RI	5	2003	4.35	1.32
RI	6	2003	5.49	1.58
RI	7	2003	6.15	1.11
RI	8	2003	5.15	1.13
RI	9	2003	4.03	0.96
RI	10	2003	2.2	0.66
RI	11	2003	1.3	0.35
RI	12	2003	0.89	0.24
RI	1	2004	1.01	0.24
RI	2	2004	1.88	0.51
RI	3	2004	2.62	0.75
RI	4	2004	4.04	1.34
RI	5	2004	5.45	1.11
RI	6	2004	6.15	1.19
RI	7	2004	5.74	1.09
RI	8	2004	5.13	0.96
RI	9	2004	4.28	1.07
RI	10	2004	2.36	0.8
RI	11	2004	1.37	0.45
RI	12	2004	0.89	0.22
SC	1	2000	2.17	0.54
SC	2	2000	3.48	0.78
SC	3	2000	4.71	0.92
SC	4	2000	6.37	1.21
SC	5	2000	8.19	0.98
SC	6	2000	8.29	0.77
SC	7	2000	8.16	1.21
SC	8	2000	7.44	0.92
SC	9	2000	5.72	1.04
SC	10	2000	4.38	0.92
SC	11	2000	2.77	0.76
SC	12	2000	2.07	0.49
SC	1	2001
SC	2	2001
SC	3	2001
SC	4	2001
SC	5	2001
SC	6	2001
SC	7	2001
SC	8	2001
SC	9	2001
SC	10	2001
SC	11	2001
SC	12	2001
SC	1	2002	2.51	0.81
SC	2	2002	3.68	1.03
SC	3	2002	5.49	1.46
SC	4	2002	7.15	1.53
SC	5	2002	8.12	1.24
SC	6	2002	7.87	1.13
SC	7	2002	7.68	0.88
SC	8	2002	7.09	1.17
SC	9	2002	5.78	0.89
SC	10	2002	3.82	1.17
SC	11	2002	2.68	0.57
SC	12	2002	1.98	0.63
SC	1	2003	2.23	0.4
SC	2	2003	3.06	0.71
SC	3	2003	3.82	1.21
SC	4	2003	5.96	1.32
SC	5	2003	6.59	1.46
SC	6	2003	7.3	1.14
SC	7	2003	7.25	0.9
SC	8	2003	6.8	0.57
SC	9	2003	5.44	0.81
SC	10	2003	3.97	0.99
SC	11	2003	2.94	0.57
SC	12	2003	2.26	0.49
SC	1	2004	2.59	0.57
SC	2	2004	2.99	1
SC	3	2004	4.96	1
SC	4	2004	6.48	1.19
SC	5	2004	7.59	0.99
SC	6	2004	7.37	0.98
SC	7	2004	7.55	1.02
SC	8	2004	6.63	0.92
SC	9	2004	5.25	0.71
SC	10	2004	3.99	0.78
SC	11	2004	2.83	0.68
SC	12	2004	2.16	0.51
VT	1	2000
VT	2	2000
VT	3	2000
VT	4	2000
VT	5	2000
VT	6	2000
VT	7	2000
VT	8	2000
VT	9	2000
VT	10	2000
VT	11	2000
VT	12	2000
VT	1	2001	0.71	0.23
VT	2	2001	1.15	0.44
VT	3	2001	1.92	0.59
VT	4	2001	3.44	0.95
VT	5	2001	4.97	1.03
VT	6	2001	6.04	1.47
VT	7	2001	5.58	1.09
VT	8	2001	5.3	1.03
VT	9	2001	3.84	1.19
VT	10	2001	1.91	0.61
VT	11	2001	0.95	0.3
VT	12	2001	0.65	0.21
VT	1	2002	0.66	0.19
VT	2	2002	1.28	0.38
VT	3	2002	2.09	0.67
VT	4	2002	3.72	1.38
VT	5	2002	4.65	1.21
VT	6	2002	5.79	1.49
VT	7	2002	6.07	0.83
VT	8	2002	5.48	0.8
VT	9	2002	3.89	0.94
VT	10	2002	1.85	0.58
VT	11	2002	0.76	0.26
VT	12	2002	0.69	0.14
VT	1	2003	0.71	0.24
VT	2	2003	1.18	0.49
VT	3	2003	1.93	0.6
VT	4	2003	3.35	1.1
VT	5	2003	4.21	1.43
VT	6	2003	5.7	1.33
VT	7	2003	5.56	1.22
VT	8	2003	4.72	0.92
VT	9	2003	3.69	0.95
VT	10	2003	1.68	0.6
VT	11	2003	0.98	0.29
VT	12	2003	0.58	0.19
VT	1	2004	0.69	0.22
VT	2	2004	1.37	0.48
VT	3	2004	2.13	0.83
VT	4	2004	3.58	1.07
VT	5	2004	4.8	1.2
VT	6	2004	5.63	1.3
VT	7	2004	5.43	1.12
VT	8	2004	4.68	0.87
VT	9	2004	4.03	0.7
VT	10	2004	2.08	0.65
VT	11	2004	0.99	0.32
VT	12	2004	0.6	0.15
WA	1	2000	0.53	0.2
WA	2	2000	1.12	0.33
WA	3	2000	1.94	0.43
WA	4	2000	3.3	0.84
WA	5	2000	4.25	1.26
WA	6	2000	5.6	1.5
WA	7	2000	5.32	1.11
WA	8	2000	5.02	1.17
WA	9	2000	3.15	0.77
WA	10	2000	1.59	0.62
WA	11	2000	0.67	0.2
WA	12	2000	0.4	0.11
WA	1	2001	0.49	0.14
WA	2	2001	0.95	0.42
WA	3	2001	1.9	0.55
WA	4	2001	2.73	0.74
WA	5	2001	4.86	1.17
WA	6	2001	4.8	1.1
WA	7	2001	5.49	1.42
WA	8	2001	4.71	1.27
WA	9	2001	3.54	0.95
WA	10	2001	1.63	0.78
WA	11	2001	0.68	0.28
WA	12	2001	0.37	0.1
WA	1	2002	0.44	0.08
WA	2	2002	1.14	0.48
WA	3	2002	1.84	0.58
WA	4	2002	3.38	0.91
WA	5	2002	4.48	1.13
WA	6	2002	5.61	1.02
WA	7	2002	6.33	1.08
WA	8	2002	4.95	1.06
WA	9	2002	3.53	0.82
WA	10	2002	1.97	0.39
WA	11	2002	0.73	0.28
WA	12	2002	0.38	0.1
WA	1	2003	0.48	0.13
WA	2	2003	0.95	0.31
WA	3	2003	1.56	0.45
WA	4	2003	2.5	0.75
WA	5	2003	4.21	1.05
WA	6	2003	5.78	1.23
WA	7	2003	6.16	0.99
WA	8	2003	4.99	0.79
WA	9	2003	3.65	0.95
WA	10	2003	1.66	0.61
WA	11	2003	0.71	0.32
WA	12	2003	0.37	0.08
WA	1	2004	0.47	0.11
WA	2	2004	0.95	0.32
WA	3	2004	2.13	0.65
WA	4	2004	3.8	1.19
WA	5	2004	4.23	0.91
WA	6	2004	5.64	1.13
WA	7	2004	5.76	1.07
WA	8	2004	4.58	1.38
WA	9	2004	2.81	0.55
WA	10	2004	1.63	0.69
WA	11	2004	0.71	0.23
WA	12	2004	0.41	0.07
WI	1	2000	0.88	0.33
WI	2	2000	1.53	0.5
WI	3	2000	2.7	0.57
WI	4	2000	3.85	1.18
WI	5	2000	5.49	1.22
WI	6	2000	6.61	1.58
WI	7	2000	6.59	1.06
WI	8	2000	5.96	0.95
WI	9	2000	4.27	1.11
WI	10	2000	2.1	0.54
WI	11	2000	0.97	0.37
WI	12	2000	0.58	0.18
WI	1	2001	0.75	0.24
WI	2	2001	1.41	0.59
WI	3	2001	2.35	0.6
WI	4	2001	4.1	1.14
WI	5	2001	4.98	1.41
WI	6	2001	6.42	1.77
WI	7	2001	7.13	0.9
WI	8	2001	5.98	1.17
WI	9	2001	4.25	1.31
WI	10	2001	2.03	0.66
WI	11	2001	1.14	0.49
WI	12	2001	0.71	0.24
WI	1	2002	0.82	0.25
WI	2	2002	1.45	0.47
WI	3	2002	2.65	0.8
WI	4	2002	4.26	1.51
WI	5	2002	5.28	1.36
WI	6	2002	6.73	1.35
WI	7	2002	7.07	0.8
WI	8	2002	5.78	1.04
WI	9	2002	4.31	1.18
WI	10	2002	1.96	0.58
WI	11	2002	1	0.32
WI	12	2002	0.84	0.13
WI	1	2003	0.82	0.21
WI	2	2003	1.36	0.5
WI	3	2003	2.25	0.63
WI	4	2003	3.85	1.31
WI	5	2003	5	1.09
WI	6	2003	6.06	1.32
WI	7	2003	6.19	0.99
WI	8	2003	5.74	0.67
WI	9	2003	3.99	1.17
WI	10	2003	2.12	0.59
WI	11	2003	1.07	0.38
WI	12	2003	0.69	0.2
WI	1	2004	0.75	0.2
WI	2	2004	1.45	0.58
WI	3	2004	2.31	0.76
WI	4	2004	4.19	0.7
WI	5	2004	5	1.06
WI	6	2004	5.92	1.08
WI	7	2004	6.13	0.98
WI	8	2004	4.96	0.98
WI	9	2004	4.72	0.63
WI	10	2004	2.2	0.85
WI	11	2004	1.17	0.41
WI	12	2004	0.66	0.18
